# Supplementary material for: miR-184, a downregulated ovary-elevated miRNA transcriptionally activated by SREBF2, exerts anti-apoptotic properties in ovarian granulosa cells through inducing SMAD3 expression
Source: Cell Death Dis. 2024 Dec 18;15(12):892. doi: 10.1038/s41419-024-07286-1 (PMC11655972; doi:10.1038/s41419-024-07286-1)
Supplement: Supplementary file 1 — Supplementary Tables [file 41419_2024_7286_MOESM1_ESM.xlsx]

## Sheet: Table S1
Table S1. The sows involved in this study and related experiments
Sow number	Tissue	Usage	Sample size
12	Bilateral ovaries	Follicle isolation for ROC analysis	45 follicles
3	Heart, Liver, Spleen, Kidney, Pancreas, Brain, Stomach, Intestine, Musculature, Lung Ovary and uterus	miR-184 tissue profiling analysis	3 tissues
3	Bilateral ovaries	HE staining and RNA-FISH analysis	6 ovaries
9	Bilateral ovaries	RNA-seq sample preparation	9 libraries
24	Bilateral ovaries	Follicle isolation for expression correlation anslysis	48 follicles
31	Bilateral ovaries	Follicle (HF and AF) classification for comparative analysis	53 follicles
9	Bilateral ovaries	In vitro follicle culture-related analysis, including expression analysis, FACS and ELISA	18 follicles
429	Bilateral ovaries	In vitro GC culture-related analysis, including expression analysis, FACS, TUNEL, EdU, ELISA, ChIP, FISH, RNA stability, RLA	360 GC samples

## Sheet: Table S2
Table S2. The oligonucleotides used in this study.
Name	Sequence (5'-3')
Mimics NC	S: UUCUCCGAACGUGUCACGUTT
	AS: ACGUGACACGUUCGGAGAATT
miR-184 mimics	S: UGGACGGAGAACUGAUAAGGGU
	AS: CCUUAUCAGUUCUCCGUCCAUU
Inhibitor NC	CAGUACUUUUGUGUAGUACAA
miR-184 inhibitor	ACCCUUAUCAGUUCUCCGUCCA
NC-siRNA	S: UUCUCCGAACGUGUCACGUTT
	AS: ACGUGACACGUUCGGAGAATT
KLF6-siRNA	S: CACUGUGACAGGUGUUUCUTT
	AS: AGAAACACCUGUCACAGUGTT
NFIX-siRNA	S: CCAACCGGUUUGUCAGCAUTT
	AS: AUGCUGACAAACCGGUUGGTT
RUNX1-siRNA	S: CUACUCAGCUGAACUGAGATT
	AS: UCUCAGUUCAGCUGAGUAGTT
SREBF2-siRNA	S: AAUGAUUUUGUCAUUGAUGGA
	AS: CAUCAAUGACAAAAUCAUUGA
SMAD3-siRNA	S: AAUGAUUUUGUCAUUGAUGGA
	AS: CAUCAAUGACAAAAUCAUUGA

## Sheet: Table S3
Table S3. The high-throughput data and online database used in this study.
Cohort/database	ID/website address
Cohort 1	PRJNA552780
Cohort 2	Lin F et al [29]
Cohort 3	Zhang J et al [20]
Cohort 4	GSE138572/GSE168404
Cohort 5	GSE84376
Cohort 6	GSE54692
Cohort 7	GSE87347
Cohort 8	PRJNA1110575
Cohort 9	GSE115646
Cohort 10	PRJNA632987
NCBI	https://www.ncbi.nlm.nih.gov/
Pig QTLdb	https://www.animalgenome.org/cgi-bin/QTLdb/SS/index
Ensembl	http://www.ensembl.org/index.html
miRBase	http://www.mirbase.org
GTEx	https://www.gtexportal.org
miRGator v3.0	http://mirgator.kobic.re.kr/
TargetScan v8.0	https://www.targetscan.org/vert_80/
micro T-CDS	https://dianalab.e-ce.uth.gr/html/dianauniverse/index.php?r=microT_CDS
miRDB	http://www.mirdb.org
DAVID 2021	https://david.ncifcrf.gov/content.jsp?file=release.html
KOBAS v3.0	http://bioinfo.org/kobas
RNAhybrid	https://bibiserv.cebitec.uni-bielefeld.de/rnahybrid/submission.html/
JASPAR	https://jaspar.elixir.no/
ALGGEN	https://alggen.lsi.upc.es/cgi-bin/promo_v3/promo/promoinit.cgi?dirDB=TF_8.3
MethPrimer	https://www.urogene.org/cgi-bin/methprimer/methprimer.cgi
MethBank	https://ngdc.cncb.ac.cn/methbank/
ESPript 3.0	https://espript.ibcp.fr/ESPript/ESPript/index.php
Mfold	http://www.mfold.org/
CLUSTALW	https://www.genome.jp/tools-bin/clustalw

## Sheet: Table S4
Table S4. The primers and RNA probes used in this study.
Name	Sequence (5'-3')	Tm (℃)	Product size (bp)	Usage
SMAD3-5'RACE	F: CTAATACGACTCACTATAGGGCAAGCAGTGGTATCAACGCAGAGT	73	1208	RACE
	R: TGGTTCATCTGGTGGTCGCTGGTCT
miR-184 stem-loop	CTCAACTGGTGTCGTGGAGTCGGCAATTCAGTTGAGACCCTTAT	50/85	60	Reverse transcription
miR-210 stem-loop	CTCAACTGGTGTCGTGGAGTCGGCAATTCAGTTGAGTCAGCCGC		62
miR-371 stem-loop	CTCAACTGGTGTCGTGGAGTCGGCAATTCAGTTGAGAAAGTGCC		59
pGL3-223	F: CGGCTAGCCGGTTTGCGATAGTTATCCAGGGCT	63	223	Plasmids construction
	R: CCCTCGAGGGACGTTTTGATGAAGCTTTGTGAG
pGL3-653	F: CGGCTAGCCGGACTCTGTGTGTGGAACGGTGT	63	653
	R: CCCTCGAGGGACGTTTTGATGAAGCTTTGTGAG
pGL3-1142	F: CGGCTAGCCGAGCTGCATCAACACAGAATCCTT	63	1142
	R: CCCTCGAGGGACGTTTTGATGAAGCTTTGTGAG
Mature miR-184	F: GCCGAGTGGACGGAGAACTG	60	64	qPCR
	R: CTCAACTGGTGTCGTGGA
Mature miR-210	F: GCCGAGCTGTGCGTGTGACA	60	64
	R: CTCAACTGGTGTCGTGGA
Mature miR-371	F: GCCGAGACTCAAACTGTGGG	60	64
	R: CTCAACTGGTGTCGTGGA
U6	F: GCTTCGGCAGCACATATACT	60	86
	R: TTCACGAATTTGCGTGTCAT
BAX	F: CCCTTTTGCTTCAGGGTTTCAT	60	165
	R: TCCTCTGCAGCTCCATGTTAC
BCL2	F: CAGCATGCGGCCTCTATTTG	60	108
	R: CACTTATGGCCCAGATAGGCA
Caspase3	F: TTGAGACGGACAGTGGGACT	60	121
	R: CCGTCCTTTGAATTTCGCCAG
CCNA	F: CTCAGTAGCTCCAAGAGCGG	60	105
	R: TCTTTGTGGTGGATCCTGGC
CCNB	F: TCTGCTGCAACCTCTAAGCC	60	199
	R: TCTCTGGCTGGGGCTCTAAT
CCND	F: TACACCGACAACTCCATCCG	60	224
	R: GAGGGCGGGTTGGAAATGAA
CCNE	F: AGAAGGAAAGGGATGCGAAGG	60	173
	R: CCAAGGCTGATTGCCACACT
CDK2	F: TTTGCTGAGATGGTGACCCG	60	232
	R: CGTAGTGCAGCATTTGCGAT
CDK4	F: AAGTGGTGGGACAGTCAAGC	60	81
	R: ACCACCACAGGTGTAAGTGC
KLF6	F: GCGAACCCTGCTATGTGTCA	60	116
	R: GGAGGACATCTTCAGGTCCG
Ki-67	F: AAAGCACCAGGCTTTACGGA	60	195
	R: CCAGATACGGGCTGCTTGAA
NFIX	F: ATGTACTCCCCGTACTGCCT	60	161
	R: CGCTCCTCGTCCTTTGACAT
GAPDH-pig	F: TCGGAGTGAACGGATTTGGC	60	147
	R: TGCCGTGGGTGGAATCATAC
GAPDH-human	F: GTCAAGGCTGAGAACGGGAA	60	158
	R: AAATGAGCCCCAGCCTTCTC
PCNA	F: GCAGAGCATGGACTCGTCTC	60	120
	R: TTGGACATGCTGGTGAGGTT
P53	F: AGTCACGAACTGGCTGGATG	60	149
	R: TGCCAGGGTAGGTCTTCTGA
RUNX1	F: CTTGAACCACTCCACTGCCTT	60	122
	R: AGGCAATGGATCCCAGGTATT
SMAD3-pig	F: CATCGACGAGATGCTGCAGTTTG	60	213
	R: GTCGAGGGAGAGAAGGAAGGTA
SMAD3-human	F: CTTGGACCTGCAGCCAGTTA	60	130
	R: GGTGAAGCCATCCACAGTCA
SREBF2	F: CGCTCTGCCTCATAGAACTGC	60	271
	R: GCTTTTGGCGAAGAAGGAGA
Luciferase	F: CGCTCTGCCTCATAGAACTGC	60	271
	R: GCTTTTGGCGAAGAAGGAGA
Mature miR-184-HG	F: CATGGATTCATGTTCCCACA	60	232
	R: CCTGAAGCCGTGCTCTGT
pri-miR-184-HG	F: AGAGGCCACACTGAACACAG	60	180
	R: ACGGCATTATAGCGAGGAGC
SMAD3-MRE1	F: TGCCTTCTATTTATAGGGTGTTG	56	167	ChIP
	R: GGCCTTGGGAAACAAGTG
SMAD3-MRE2	F: CGTGCGAGCCTAACCCTCT	60	192
	R: CTGGCTGGAGCTCGCAAGAC
SMAD3-MREX	F: TGGGTGCCAGCATATGAAGG	60	239
	R: TTATCAGGCAGATGCCAGGTGT
miR-184-SBE	F: GACTCTGTGTGTGGAACGGTG	58	207
	R: GATTGGTCCTCCAGAGGTGCT
miR-184-SBEX	F: CTTGTAGACTGGGCGTGGAG	58	237
	R: AAAGACCCAATCTGTGACAGGAG
Biotin-miR-184	UGGACGGAGAACUGAUAAGGGU-3'biotin	-	-	RNA pull-down
Biotin-5'MRE-WT	CGAGCAAAGUUUGGCUGAGGGUUGGACUUUCCUUCCUGGAGGCGGCACCC-3'biotin
Biotin-5'MRE-MUT	CGAGCAAAGUUUGGCUGAGGGUUGGACAAAGGAAGGUGGAGGCGGCACCC-3'biotin

## Sheet: Table S5
Table S5. Normalized expression level of OE miRNAs in porcine different tissues
miRNAs	Heart	Liver	Spleen	Lung	Kindey	Fat	Muscle	Testis	Ovary
ssc-miR-1306-3p	0.516671	0.279609	0.621833	0.397144	0.344722	0.455661	0.168022	0.91773	1
ssc-miR-532-5p	0.0801965	0.148738	0.591095	0.329416	0.819159	0.340694	0.194949	0.844825	1
ssc-miR-7139-5p	0.200002	0.332142	0.566222	0.645861	0.207574	0.376833	0.103172	0.810248	1
ssc-miR-99a	0.413759	0.330223	0.383604	0.180942	0.383388	0.689452	0.0647049	0.662656	1
ssc-miR-140-3p	0.311238	0.640662	0.803313	0.304093	0.444618	0.375954	0.0663225	0.661793	1
ssc-miR-671-5p	0.0977248	0.0866136	0.165168	0.242316	0.407511	0.489664	0.036382	0.475404	1
ssc-miR-135	0.00828554	0.0186134	0.12069	0.0496698	0.0113182	0.0100358	0.00145847	0.331756	1
ssc-miR-7857-3p	0.00211642	0	0.0219074	0.00401156	0.00706035	0.0115357	0	0.325201	1
ssc-miR-21	0.0460366	0.0637124	0.150608	0.278124	0.179075	0.182979	0.0250118	0.273826	1
ssc-miR-136	0.221129	0.160131	0.221298	0.0940708	0.0831503	0.785486	0.514084	0.206806	1
ssc-miR-376c	0.0492312	0.105117	0.261333	0	0.0328469	0.655938	0.71617	0.170953	1
ssc-miR-132	0.0327892	0.0164088	0.0652705	0.0148902	0.0280298	0.0558501	0.0104658	0.152109	1
ssc-miR-758	0.138635	0.0191537	0.109089	0.0278233	0.0375429	0.566978	0.296074	0.0637154	1
ssc-miR-127	0.154936	0.114513	0.332141	0.0677707	0.0198794	0.613519	0.143864	0.062078	1
ssc-miR-212	0.0214335	0.00152548	0.0329949	0.00993082	0.0233573	0.0424032	0.00199018	0.052099	1
ssc-miR-382	0.14958	0.0523574	0.167914	0.0247887	0.0278129	0.626694	0.216305	0.0510895	1
ssc-miR-184	0.0507349	0.00492401	0.165979	0.131134	0.078471	0.0670387	0.025696	0.0240239	1
ssc-miR-370	0.0926686	0.0420988	0.0784966	0.0174403	0.0289409	0.432259	0.151954	0.0205397	1
ssc-miR-31	0.000348008	0.000675509	0.0419679	0.637242	0.105119	0.00371705	0.000411267	0.0173027	1
ssc-miR-676-5p	0	0	0.364	0.385109	0.406676	0.276857	0.0707463	0	1
ssc-miR-371	0	0	0.0471852	0.0374412	0	0	0.0275124	0	1
ssc-miR-296-3p	0.124157	0.603608	0.252832	0.252832	0.414824	0.49164	0.0549819	0.641722	1
ssc-miR-129a-5p	0.016525	0.218319	0.121373	0.121373	0.179163	0.285224	0.010549	0.753143	1
ssc-miR-210	0.185706	0.274728	0.406845	0.406845	0.852094	0.231039	0.10149	0.545824	1
ssc-miR-676-3p	0.258059	0.172999	0.441476	0.639236	0.563879	0.441476	0.0907376	0.49022	1
ssc-miR-199a-5p	0.152279	0.144058	0.201764	0.284823	0.275101	0.201764	0.0612191	0.346143	1
ssc-miR-199a-3p	0.152279	0.144058	0.201764	0.284823	0.275101	0.201764	0.0612191	0.346143	1
ssc-miR-432-5p	0.120993	0.075983	0.28902	0.0269807	0.0118715	0.28902	0.274258	0.0185358	1
ssc-miR-29a	0.225576	0.743343	0.58804	0.541842	0.695663	0.516491	0.342206	0.793549	1
ssc-miR-19a	0.292694	0.514924	0.462526	0.538583	0.679001	0.277619	0.241532	0.735182	1
ssc-miR-7	0.40164	0.420609	0.52732	0.688882	0.666543	0.386497	0.176234	0.6162	1
ssc-miR-769-3p	0.347994	0.256283	0.533512	0.420358	0.381131	0.417575	0.175528	0.525366	1
ssc-miR-769-5p	0.347994	0.256283	0.533512	0.420358	0.381131	0.417575	0.175528	0.625366	1
ssc-miR-301	0.597796	0.211018	0.508958	0.700925	0.511332	0.339882	0.115202	0.780427	1
ssc-miR-140-5p	0.32887	0.217681	0.274197	0.448261	0.706536	0.452603	0.0806849	0.805343	1

## Sheet: Table S6
Table S6. The chromosome location of downregulated OE miRNAs within pig reproduction traits QTL
miRNAs	Chromosome	Location	Pig reproduction traits QTL*
ssc-miR-31	1	201,198,732-201,198,809	FTN (582), AGEP (520)
ssc-miR-122	1	162,329,776-162,329,033	FTN (5255), GEST (10619)
ssc-miR-2366	1	127,928,791-127,928,873	FTN (6481, 5223)
ssc-miR-210	2	335,271-335,346	FTN (593)
ssc-miR-199a	2	69,558,051-59,558,130	NNIP (7471)
ssc-miR-7135	3	28,371,952-28,372,010	CLN (515), NNIP (7472)
ssc-miR-371	6	56,427,208-56,427,285	FTN (5226), TNB (24281), NSB (7533)
ssc-miR-187	6	119,674,881-119,674,958	AGEP (8820), FTN (583)
ssc-miR-184	7	48,345,017-48,345,099	CLN (24284), FTN (5257), UHL (18385)
ssc-miR-34c	9	39,280,278-39,280,357	NNIP (7462)
ssc-miR-132	12	48,162,625-48,162,702	FTN (595), GEST (21839), OW (18349)
ssc-miR-212	12	48,163,054-48,163,997	FTN (595), GEST (21839), OW (18349)
ssc-miR-144	12	45,088,958-45,089,033	FTN (5261), GEST (21839)
ssc-miR-451	12	45,088,808-45,088,872	FTN (5261), GEST (21839)
ssc-miR-138	13	27,450,130-27,450,214	AGEP (8824), CLN (8826), NNIP (7479)
ssc-miR-183	18	18,982,269-18,982,338	FTN (24290), CLN (24281)
ssc-miR-182	18	18,986,830-18,986,913	FTN (24290), CLN (24281)
ssc-miR-96	18	18,982,506-18,982,590	FTN (24290), CLN (24281)
*The numbers within the brackets refer to the ID of pig reproduction QTL. AGEP: age at puberty; CLN: corpus luteum number; FTN: functional teat number; GEST: gestation length; TNB: litter size; NNIP: nonfunctional nipples; NSB: number of stillborn; OW: ovary weight; UHL:uterine horn length.

## Sheet: Table S7
Table S7. GO analysis of the downregulated OE miRNAs
Category*	Term ID	GO Term	Count	P-value
BP	GO:0008284	positive regulation of cell proliferation	13	0.00248201
BP	GO:0030154	cell differentiation	12	0.0300302
BP	GO:0045893	positive regulation of transcription, DNA-templated	10	0.0227055
BP	GO:0010628	positive regulation of gene expression	10	0.0386326
BP	GO:0070374	positive regulation of ERK1 and ERK2 cascade	9	0.0038981
BP	GO:0008285	negative regulation of cell proliferation	9	0.0345691
BP	GO:0007411	axon guidance	8	0.0062659
BP	GO:0043065	positive regulation of apoptotic process	8	0.0364688
BP	GO:0007169	transmembrane receptor protein tyrosine kinase signaling pathway	7	0.0043386
BP	GO:0045165	cell fate commitment	6	0.00188391
BP	GO:0060395	SMAD protein signal transduction	6	0.0162683
BP	GO:0098609	cell-cell adhesion	6	0.0187364
BP	GO:0043524	negative regulation of neuron apoptotic process	6	0.0187364
BP	GO:0034765	regulation of ion transmembrane transport	6	0.0261733
BP	GO:0042127	regulation of cell proliferation	6	0.0282885
BP	GO:0007156	homophilic cell adhesion via plasma membrane adhesion molecules	6	0.0461099
BP	GO:0051965	positive regulation of synapse assembly	5	0.00416753
BP	GO:0050804	modulation of synaptic transmission	5	0.00959689
BP	GO:0033138	positive regulation of peptidyl-serine phosphorylation	5	0.0352318
BP	GO:0061036	positive regulation of cartilage development	4	0.0010226
BP	GO:0060389	pathway-restricted SMAD protein phosphorylation	4	0.0010226
BP	GO:0031290	retinal ganglion cell axon guidance	4	0.00164887
BP	GO:0060716	labyrinthine layer blood vessel development	4	0.00247225
BP	GO:0042752	regulation of circadian rhythm	4	0.0226766
BP	GO:0010862	positive regulation of pathway-restricted SMAD protein phosphorylation	4	0.0364168
BP	GO:0071456	cellular response to hypoxia	4	0.0433513
BP	GO:0050731	positive regulation of peptidyl-tyrosine phosphorylation	4	0.0508948
BP	GO:0055009	atrial cardiac muscle tissue morphogenesis	3	0.00432782
BP	GO:0001759	organ induction	3	0.00789466
BP	GO:0060644	mammary gland epithelial cell differentiation	3	0.00789466
BP	GO:0048485	sympathetic nervous system development	3	0.0149827
BP	GO:0050918	positive chemotaxis	3	0.0149827
BP	GO:1901214	regulation of neuron death	3	0.0177747
BP	GO:0007405	neuroblast proliferation	3	0.0177747
BP	GO:0060749	mammary gland alveolus development	3	0.0239543
BP	GO:0032924	activin receptor signaling pathway	3	0.0239543
BP	GO:0032793	positive regulation of CREB transcription factor activity	3	0.0308772
BP	GO:0009953	dorsal/ventral pattern formation	3	0.0308772
BP	GO:0007422	peripheral nervous system development	3	0.034599
BP	GO:0021983	pituitary gland development	3	0.034599
BP	GO:0060045	positive regulation of cardiac muscle cell proliferation	3	0.0384849
BP	GO:0048167	regulation of synaptic plasticity	3	0.0425283
BP	GO:0007616	long-term memory	3	0.0425283
BP	GO:0035249	synaptic transmission, glutamatergic	3	0.0425283
BP	GO:0009880	embryonic pattern specification	3	0.0467225
BP	GO:0055010	ventricular cardiac muscle tissue morphogenesis	3	0.051061
BP	GO:0046619	optic placode formation involved in camera-type eye formation	2	0.0345307
BP	GO:0090038	negative regulation of protein kinase C signaling	2	0.0345307
BP	GO:0021979	hypothalamus cell differentiation	2	0.051348
BP	GO:0071286	cellular response to magnesium ion	2	0.051348
BP	GO:0060298	positive regulation of sarcomere organization	2	0.051348
BP	GO:0098957	anterograde axonal transport of mitochondrion	2	0.051348
CC	GO:0005886	plasma membrane	77	0.00356411
CC	GO:0005887	integral component of plasma membrane	28	0.000149402
CC	GO:0009986	cell surface	17	0.000140773
CC	GO:0043235	receptor complex	12	2.83004e-05
CC	GO:0098978	glutamatergic synapse	12	0.000720073
CC	GO:0030424	axon	11	0.00124015
CC	GO:0030425	dendrite	10	0.0112774
CC	GO:0005769	early endosome	8	0.0184494
CC	GO:0016323	basolateral plasma membrane	7	0.0198166
CC	GO:0008076	voltage-gated potassium channel complex	6	0.00312377
CC	GO:0030018	Z disc	6	0.0105344
CC	GO:0008021	synaptic vesicle	6	0.0105344
CC	GO:0005912	adherens junction	6	0.0234633
CC	GO:0098685	Schaffer collateral - CA1 synapse	5	0.00999546
CC	GO:0043197	dendritic spine	5	0.0193871
CC	GO:0043679	axon terminus	4	0.00357702
CC	GO:0099061	integral component of postsynaptic density membrane	4	0.00702974
CC	GO:0098982	GABA-ergic synapse	4	0.0320869
CC	GO:0099056	integral component of presynaptic membrane	3	0.0426695
MF	GO:0005509	calcium ion binding	18	0.0352262
MF	GO:0042803	protein homodimerization activity	16	0.0195399
MF	GO:0008083	growth factor activity	11	8.11386e-05
MF	GO:0005102	receptor binding	10	0.00746864
MF	GO:0051015	actin filament binding	9	0.0164041
MF	GO:0019900	kinase binding	6	0.00195373
MF	GO:0015485	cholesterol binding	5	0.00338081
MF	GO:0045296	cadherin binding	5	0.00800798
MF	GO:0005546	phosphatidylinositol-4,5-bisphosphate binding	5	0.0155667
MF	GO:0098632	protein binding involved in cell-cell adhesion	4	0.00504757
MF	GO:0005026	transforming growth factor beta receptor activity, type II	3	0.0497824
MF	GO:0097108	hedgehog family protein binding	3	0.0497824
*BP indicates biological process, CC indicates cellular component, MF indicates molecular function.

## Sheet: Table S8
Table S8. KEGG analysis of the downregulated OE miRNAs
KEGG ID	KEGG pathway term	Gene No.	P-value	Fold Enrichment
ssc04913	Ovarian steroidogenesis	5	0.0157176	5.13364
ssc04911	Insulin secretion	6	0.0156634	4.0586
ssc04115	p53 signaling pathway	5	0.0388787	3.88492
ssc04066	HIF-1 signaling pathway	7	0.0113794	3.69246
ssc04390	Hippo signaling pathway	9	0.00536952	3.33852
ssc04350	TGF-β signaling pathway	5	0.031122	3.25
ssc04014	Ras signaling pathway	13	0.000780365	3.1672
ssc04010	MAPK signaling pathway	14	0.00181681	2.71944
ssc04020	Calcium signaling pathway	12	0.00477561	2.69516
ssc04024	cAMP signaling pathway	10	0.015975	2.55541
ssc04015	Rap1 signaling pathway	9	0.0312829	2.42944
ssc04060	Cytokine-cytokine receptor interaction	9	0.00630044	2.28
ssc04151	PI3K-Akt signaling pathway	12	0.0372493	1.99411
ssc04150	mTOR signaling pathway	5	0.0433969	1.86
ssc04310	Wnt signaling pathway	5	0.0485582	1.85
ssc01100	Metabolic pathways	36	0.0483728	1.34495
ssc04370	VEGF signaling pathway	3	0.0348152	1.25
